# Supplementary material for: Adverse Events in Patients with Inflammatory Bowel Disease Treated with Advanced Therapies: A Nationwide, Population-Based, Propensity-Matched Cohort Study
Source: J Clin Med. 2026 Mar 27;15(7):2562. doi: 10.3390/jcm15072562 (PMC13073948; doi:10.3390/jcm15072562)
Supplement: Supplementary file 1 [file jcm-15-02562-s001.zip]

Archive with 1 entries (1 files):
- jcm-4181308-supplementary.pdf
